# Supplementary material for: Does the Pachytene Checkpoint, a Feature of Meiosis, Filter Out Mistakes in Double-Strand DNA Break Repair and as a side-Effect Strongly Promote Adaptive Speciation?
Source: Integr Org Biol. 2022 Apr 8;4(1):obac008. doi: 10.1093/iob/obac008 (PMC8998493; doi:10.1093/iob/obac008)
Supplement: obac008_Supplemental_Files [file obac008_supplemental_files.zip]

Archive with 4 entries (4 files):
- Figure_S1_legend.docx
- Figure_S2_legend.docx
- Fig_S1_final_300.tif
- Fig_S2_final_300.tif
